# Supplementary material for: Aberrant Expression of BTLA, CD160, SPN, TIM-3, VISTA and TIGIT in Chronic Lymphocytic Leukemia and Psoriasis Patients Compared to Healthy Volunteers
Source: Cancers (Basel). 2025 Jun 24;17(13):2116. doi: 10.3390/cancers17132116 (PMC12249134; doi:10.3390/cancers17132116)
Supplement: Supplementary file 1 [file cancers-17-02116-s001.zip]

Archive with 1 entries (1 files):
- cancers-3700479-supplementary.pdf
